# Supplementary material for: Conductive Polymer PEDOT:PSS-Based Platform for Embryonic Stem-Cell Differentiation
Source: Int J Mol Sci. 2022 Jan 20;23(3):1107. doi: 10.3390/ijms23031107 (PMC8835127; doi:10.3390/ijms23031107)
Supplement: Supplementary file 1 [file ijms-23-01107-s001.zip]

Archive with 1 entries (1 files):
- ijms-1542357-supplementary.pdf
